# Supplementary material for: Regional disparities and dynamic evolution of suicide prevention and intervention efficiency in Japan
Source: Front Public Health. 2025 Jan 7;12:1359902. doi: 10.3389/fpubh.2024.1359902 (PMC11747816; doi:10.3389/fpubh.2024.1359902)
Supplement: Supplementary file 1 [file Data_Sheet_1.ZIP]

Archive with 5 entries (4 files):
- Data Sheet/
- Data Sheet/SFC dependent variables.xlsx
- __MACOSX/Data Sheet/._SFC dependent variables.xlsx
- Data Sheet/Input and Output for SE-MSBM.xlsx
- __MACOSX/Data Sheet/._Input and Output for SE-MSBM.xlsx
