# Supplementary material for: Regional disparities and dynamic evolution of suicide prevention and intervention efficiency in Japan
Source: Front Public Health. 2025 Jan 7;12:1359902. doi: 10.3389/fpubh.2024.1359902 (PMC11747816; doi:10.3389/fpubh.2024.1359902)
Supplement: Supplementary file 1 [file Data_Sheet_1.ZIP › Data Sheet/SFC dependent variables.xlsx]

## Sheet: variables
code	dmu	period	marry	divorce	unemployment	jobs-to-applicants	CPI	alcohol	stillbirth	income
1	北海道	2009	5.2	2.24	5.5	0.37	-2.4	86.7	32.8	2385
2	青森県	2009	4.4	2.01	6.8	0.29	-2.1	94.5	29.5	2201
3	岩手県	2009	4.4	1.82	5.7	0.34	-1.9	84.7	26.1	2224
4	宮城県	2009	5.3	1.95	6.3	0.41	-1.8	79	27.1	2394
5	秋田県	2009	4	1.56	5.4	0.31	-2.3	94.5	26.4	2183
6	山形県	2009	4.5	1.66	4.8	0.36	-2	80.9	27.6	2329
7	福島県	2009	4.8	1.97	5.5	0.36	-1.6	80.3	28.2	2392
8	茨城県	2009	5.2	1.93	4.8	0.43	-2.2	69.6	25.4	2604
9	栃木県	2009	5.4	1.97	4.7	0.41	-1.5	68	22.9	2872
10	群馬県	2009	5.1	1.95	4.7	0.56	-1.7	70.6	25.3	2635
11	埼玉県	2009	5.6	2.07	4.9	0.4	-1.5	70.9	22.9	2665
12	千葉県	2009	5.9	2.06	4.5	0.46	-1.9	72.8	22.9	2761
13	東京都	2009	7.2	2.13	4.7	0.67	-1.2	114.4	22.8	5006
14	神奈川県	2009	6.2	2.02	5	0.43	-1.2	71.6	22	2848
15	新潟県	2009	4.6	1.42	4.5	0.47	-1.9	94.2	24	2503
16	富山県	2009	4.6	1.57	4	0.5	-1.9	81.1	23.8	2774
17	石川県	2009	5.1	1.61	4.3	0.51	-1.2	81.5	20.6	2538
18	福井県	2009	5	1.66	3.5	0.6	-1.1	78.5	22.9	3045
19	山梨県	2009	5	1.94	4.1	0.43	-1.5	77.8	24.9	2460
20	長野県	2009	5.1	1.82	4.1	0.44	-1.8	75.9	22.9	2515
21	岐阜県	2009	5.1	1.73	4.2	0.51	-1.4	65.1	20.2	2522
22	静岡県	2009	5.6	1.98	4.1	0.43	-0.8	71.4	22.4	2883
23	愛知県	2009	6.3	2.01	4.6	0.55	-1.1	76.2	21.3	3060
24	三重県	2009	5.3	1.89	4.4	0.45	-1.1	65.7	21.2	2651
25	滋賀県	2009	5.6	1.79	4.1	0.39	-1	67.1	21.7	2850
26	京都府	2009	5.3	1.96	5.5	0.53	-1.2	85.5	20.1	2592
27	大阪府	2009	6	2.4	6.5	0.51	-0.7	98.9	24.5	2841
28	兵庫県	2009	5.4	1.96	5.2	0.47	-1.4	81.7	23.3	2585
29	奈良県	2009	4.7	1.88	4.6	0.48	-2.1	64.1	23.3	2337
30	和歌山県	2009	4.7	2.03	4	0.56	-1.2	78	24.8	2421
31	鳥取県	2009	4.7	1.96	4.8	0.47	-1.6	85.9	27.5	2092
32	島根県	2009	4.5	1.58	3.7	0.61	-1.2	81.3	25.1	2312
33	岡山県	2009	5.2	1.87	4.6	0.61	-1.9	70.7	27.4	2400
34	広島県	2009	5.6	1.94	4.4	0.57	-1.4	84.2	22.2	2634
35	山口県	2009	4.9	1.87	4.2	0.58	-1.7	78.4	26.2	2619
36	徳島県	2009	4.7	1.93	4.7	0.6	-0.9	70.7	23.3	2565
37	香川県	2009	5.2	1.98	4.1	0.69	-1.7	75.1	24.9	2681
38	愛媛県	2009	4.9	1.97	4.5	0.55	-1.6	77.8	32.8	2277
39	高知県	2009	4.3	2.09	5.7	0.41	-1.1	98	32.2	2187
40	福岡県	2009	5.9	2.22	5.7	0.42	-1.3	79.5	28.3	2591
41	佐賀県	2009	4.9	1.75	3.8	0.43	-1.1	74	23.4	2222
42	長崎県	2009	4.8	1.8	4.7	0.41	-1.2	74.7	29.4	2230
43	熊本県	2009	5	1.91	4.7	0.38	-0.9	80.5	28.4	2147
44	大分県	2009	5.2	2	4.4	0.48	-0.6	79.1	27.5	2224
45	宮崎県	2009	5.2	2.2	4.9	0.39	-1.4	87.9	33.4	2083
46	鹿児島県	2009	5	1.95	4.8	0.37	-1.1	86.1	30.3	2140
47	沖縄県	2009	6.5	2.6	7.5	0.28	-0.7	109	33.5	1947
1	北海道	2010	5.2	2.3	5.1	0.41	-0.5	88	30.4	2396
2	青森県	2010	4.3	1.96	6.5	0.35	-0.4	94.6	28.3	2284
3	岩手県	2010	4.3	1.76	5.1	0.43	-1.2	81.4	29	2270
4	宮城県	2010	5.1	2	5.7	0.44	-1	68.5	25.2	2388
5	秋田県	2010	4	1.66	5.4	0.42	-0.1	93.9	26.4	2258
6	山形県	2010	4.4	1.62	4.5	0.5	-0.8	79.2	26	2417
7	福島県	2010	4.7	1.96	5.2	0.42	-1.2	65	29.3	2432
8	茨城県	2010	5.1	1.94	4.8	0.48	-0.7	62.5	24.4	2790
9	栃木県	2010	5.4	1.97	4.7	0.5	-1	67.4	23.6	3014
10	群馬県	2010	4.9	1.96	4.7	0.66	-1	70.1	24.3	2759
11	埼玉県	2010	5.5	2.02	5.2	0.41	-1	68.8	22.6	2715
12	千葉県	2010	5.7	2.02	4.7	0.44	-0.7	70.4	23.4	2774
13	東京都	2010	7.1	2.05	5.5	0.65	-1	118.1	23.4	5131
14	神奈川県	2010	6.1	2	4.9	0.41	-0.8	70.9	20.9	3007
15	新潟県	2010	4.7	1.46	4.4	0.54	-0.3	93.2	25.5	2575
16	富山県	2010	4.6	1.45	3.8	0.68	-0.4	81.2	22.4	2975
17	石川県	2010	5	1.57	4.3	0.57	-1.1	80.3	21.7	2537
18	福井県	2010	4.7	1.55	3.3	0.79	-1.6	76.3	22.6	3189
19	山梨県	2010	5	1.99	4.4	0.55	-1.2	77.4	23.6	2682
20	長野県	2010	4.9	1.71	4	0.57	-0.7	77	22.4	2596
21	岐阜県	2010	4.9	1.66	3.7	0.61	-0.7	65.9	22.1	2576
22	静岡県	2010	5.5	1.96	3.9	0.48	-1.2	73.7	22	3049
23	愛知県	2010	6.2	1.97	4.3	0.64	-1.4	75.2	19.7	3116
24	三重県	2010	5.2	1.9	4	0.57	-0.4	66.4	21.5	2873
25	滋賀県	2010	5.5	1.78	4.3	0.5	-1.1	64.1	21	3032
26	京都府	2010	5.3	1.91	5.7	0.56	-0.8	85.6	22.2	2659
27	大阪府	2010	5.9	2.39	6.9	0.52	-1.2	96.6	24.8	2889
28	兵庫県	2010	5.4	1.95	5.3	0.49	-0.6	78.4	21.9	2685
29	奈良県	2010	4.7	1.87	4.8	0.53	-1	66.8	25.1	2419
30	和歌山県	2010	4.8	2.08	4.3	0.58	-0.5	76.8	22.7	2633
31	鳥取県	2010	4.8	1.95	4.2	0.6	-0.8	87.7	28	2103
32	島根県	2010	4.6	1.56	3.2	0.7	-0.7	81.1	24.2	2371
33	岡山県	2010	5.1	1.88	4.3	0.67	-1	70.7	24.3	2430
34	広島県	2010	5.4	1.94	4.1	0.64	-1.1	82.6	21.3	2699
35	山口県	2010	4.8	1.76	3.9	0.61	-0.8	77.3	22.4	2837
36	徳島県	2010	4.6	1.85	4.7	0.69	-0.4	71.6	25.1	2734
37	香川県	2010	5	1.95	3.9	0.71	-0.7	73.7	23.9	2659
38	愛媛県	2010	4.9	1.97	4.6	0.61	-0.6	76.1	29	2364
39	高知県	2010	4.4	1.92	5	0.5	-0.9	100.8	29.2	2238
40	福岡県	2010	5.8	2.18	6	0.46	-0.7	80.1	28.3	2677
41	佐賀県	2010	5	1.82	4.5	0.49	-0.9	76.6	29.6	2405
42	長崎県	2010	4.7	1.77	5	0.46	-0.8	74.6	29.3	2312
43	熊本県	2010	5	2	5	0.46	-0.5	79.5	25.8	2245
44	大分県	2010	5.1	1.95	4.6	0.54	-1.7	76.6	30	2450
45	宮崎県	2010	5.2	2.13	4.9	0.45	-1.1	86.8	30.1	2142
46	鹿児島県	2010	5.1	1.96	5.1	0.44	-0.3	86.4	30	2209
47	沖縄県	2010	6.4	2.58	7.5	0.31	-0.9	127	31.7	1976
1	北海道	2011	4.9	2.17	5.2	0.47	0.3	87.8	32.2	2411
2	青森県	2011	4.1	1.75	6.2	0.43	0.3	95	26.2	2350
3	岩手県	2011	4.1	1.56	5	0.54	0	84.5	26.8	2315
4	宮城県	2011	4.9	1.65	5.7	0.61	-0.7	78.8	26.1	2416
5	秋田県	2011	3.8	1.45	5.2	0.53	0	94.2	28	2306
6	山形県	2011	4.1	1.47	4.3	0.64	0.1	80.7	24.8	2407
7	福島県	2011	4.4	1.69	4.8	0.59	-0.4	74.7	25.9	2325
8	茨城県	2011	4.9	1.74	4.4	0.65	-0.1	66.8	23.5	2900
9	栃木県	2011	5.1	1.85	4.2	0.61	-0.7	63.7	24.1	3005
10	群馬県	2011	4.7	1.8	4.2	0.77	-0.3	69.5	22.5	2759
11	埼玉県	2011	5.1	1.9	4.7	0.51	-0.1	71	23.4	2802
12	千葉県	2011	5.2	1.89	4.4	0.53	-0.3	70	22	2772
13	東京都	2011	6.8	1.94	4.8	0.82	-0.5	110	22.9	5266
14	神奈川県	2011	5.7	1.88	4.5	0.48	-0.3	71.9	22	3012
15	新潟県	2011	4.4	1.38	4	0.67	-0.5	97.7	23.9	2569
16	富山県	2011	4.3	1.33	3.3	0.87	-0.3	81.9	23.3	3033
17	石川県	2011	4.7	1.48	3.8	0.81	-0.6	82.2	22.6	2555
18	福井県	2011	4.7	1.48	3	1.06	-1	75.5	25.6	3170
19	山梨県	2011	4.6	1.79	3.8	0.61	-0.4	87	23.9	2688
20	長野県	2011	4.7	1.63	3.7	0.72	-0.3	76.3	21.4	2637
21	岐阜県	2011	4.7	1.66	3.7	0.78	-0.4	65.7	19.6	2590
22	静岡県	2011	5.2	1.84	3.6	0.61	-0.4	71.7	22.5	3093
23	愛知県	2011	5.8	1.85	3.6	0.87	-0.5	75	19.5	3242
24	三重県	2011	4.9	1.8	3.5	0.71	0.2	66.3	21.6	2762
25	滋賀県	2011	5.4	1.68	3.7	0.61	-0.4	65	20	2978
26	京都府	2011	5	1.82	4.8	0.65	-0.1	86.2	22.5	2689
27	大阪府	2011	5.6	2.23	5.1	0.65	-0.6	97.2	23.6	2953
28	兵庫県	2011	5.1	1.87	4.6	0.59	-0.5	81.4	21.2	2620
29	奈良県	2011	4.5	1.75	4.5	0.58	-0.4	64.6	27.4	2385
30	和歌山県	2011	4.6	1.91	3.8	0.71	-0.1	76.9	21.3	2707
31	鳥取県	2011	4.6	1.79	4	0.68	-0.1	86.4	23	2108
32	島根県	2011	4.3	1.47	2.9	0.85	-0.2	79.7	23.8	2408
33	岡山県	2011	5	1.82	3.7	0.89	0.1	70	23.7	2581
34	広島県	2011	5.3	1.82	3.6	0.8	0.1	83.6	23.2	2799
35	山口県	2011	4.6	1.69	3.5	0.73	-0.6	77.5	22.9	2851
36	徳島県	2011	4.4	1.76	4.3	0.88	-0.2	71.5	21.2	2750
37	香川県	2011	5	1.79	3.7	0.97	-0.4	73	18.9	2804
38	愛媛県	2011	4.6	1.88	4.2	0.75	0.2	77.2	29.1	2512
39	高知県	2011	4.1	1.86	4.3	0.59	-0.3	95.8	32.3	2289
40	福岡県	2011	5.6	2.11	5.6	0.57	-0.6	80.4	27.6	2674
41	佐賀県	2011	4.8	1.8	4.2	0.62	-0.5	75.4	24.2	2346
42	長崎県	2011	4.5	1.73	4.6	0.57	-0.6	74.2	27.5	2314
43	熊本県	2011	4.8	1.82	4.7	0.61	-0.5	76.1	28.4	2287
44	大分県	2011	4.8	1.78	4.1	0.66	-0.3	77.8	29.3	2396
45	宮崎県	2011	4.9	2.09	4.4	0.58	-0.3	88.7	31.9	2147
46	鹿児島県	2011	4.8	1.86	4.8	0.55	-0.4	86.9	28.6	2229
47	沖縄県	2011	6	2.56	6.9	0.29	0	100.4	31.8	1982
1	北海道	2012	4.9	2.13	5.2	0.59	0.1	87.4	29.5	2405
2	青森県	2012	4.3	1.79	5.3	0.59	-0.8	94.7	27.6	2374
3	岩手県	2012	4.3	1.52	3.9	0.89	0	87.5	27.6	2429
4	宮城県	2012	5.3	1.71	4.8	1.04	-0.5	85.4	25.4	2584
5	秋田県	2012	3.8	1.41	4.4	0.68	-0.3	93.5	25.5	2305
6	山形県	2012	4.3	1.47	3.4	0.88	0.2	80.9	25.6	2425
7	福島県	2012	4.7	1.64	4	0.96	0.3	79.6	27.4	2481
8	茨城県	2012	5	1.81	3.9	0.79	0.2	67.9	24.6	2820
9	栃木県	2012	5.2	1.87	3.7	0.79	0.4	68.3	23.4	2962
10	群馬県	2012	4.7	1.8	3.4	0.97	-0.3	70.4	25.3	2799
11	埼玉県	2012	5.2	1.89	4.4	0.57	0.5	71.9	23.8	2780
12	千葉県	2012	5.3	1.88	4.1	0.65	-0.2	73.4	23	2758
13	東京都	2012	6.9	1.96	4.5	1.08	-0.5	109.8	21.2	5232
14	神奈川県	2012	5.8	1.88	4.4	0.57	0.1	70.9	20.6	2989
15	新潟県	2012	4.4	1.38	3.7	0.83	0.4	98.5	22.7	2597
16	富山県	2012	4.5	1.44	3	0.98	-0.1	82.9	24.6	2990
17	石川県	2012	4.9	1.53	3.4	0.96	-0.6	80.1	19.4	2590
18	福井県	2012	4.6	1.57	2.6	1.18	0.5	79.3	24.6	2961
19	山梨県	2012	4.7	1.89	3.4	0.66	0.3	76.1	22.8	2603
20	長野県	2012	4.7	1.68	3.5	0.81	-0.2	75.5	22.4	2577
21	岐阜県	2012	4.7	1.63	3.4	0.96	0	64.6	21.1	2614
22	静岡県	2012	5.2	1.87	3.3	0.78	0.5	71.3	20.6	3065
23	愛知県	2012	5.9	1.85	3.7	1.12	0.3	73.3	20.7	3460
24	三重県	2012	5	1.79	3.2	0.88	0.2	66.2	21.2	2819
25	滋賀県	2012	5.3	1.68	4	0.66	0	64.3	17.5	2886
26	京都府	2012	5.1	1.8	4.8	0.79	-0.1	86.1	22.6	2675
27	大阪府	2012	5.5	2.16	5.4	0.77	0	97.8	23.1	2913
28	兵庫県	2012	5.1	1.87	4.7	0.68	-0.2	81.9	22.4	2687
29	奈良県	2012	4.5	1.73	4.3	0.71	-0.3	64.1	24.8	2372
30	和歌山県	2012	4.7	1.99	3.6	0.81	-0.2	80.5	21	2716
31	鳥取県	2012	4.8	1.84	3.7	0.7	0.2	83.4	23.5	2154
32	島根県	2012	4.4	1.44	2.5	0.95	0.1	81.4	24.1	2373
33	岡山県	2012	5	1.83	3.7	1.06	-0.2	69.2	21.5	2518
34	広島県	2012	5.2	1.8	3.6	0.89	-0.3	83.7	20.7	2685
35	山口県	2012	4.6	1.68	3.5	0.86	-0.1	77.6	23.9	2812
36	徳島県	2012	4.4	1.62	4.1	0.89	-0.2	71.1	24.3	2688
37	香川県	2012	4.9	1.92	3.4	1.07	-0.1	76.4	19.8	2773
38	愛媛県	2012	4.5	1.8	3.8	0.8	0.5	75.9	25.6	2315
39	高知県	2012	4.3	1.87	3.8	0.62	0.1	96.9	28.2	2277
40	福岡県	2012	5.5	2.09	5.2	0.7	-0.1	80.1	26.6	2621
41	佐賀県	2012	4.8	1.75	3.8	0.72	0	73.9	23.1	2294
42	長崎県	2012	4.5	1.75	4.4	0.64	0.1	73.9	27	2252
43	熊本県	2012	5	1.88	4.3	0.68	-0.5	79.4	26.5	2288
44	大分県	2012	4.8	1.86	4	0.73	0.3	82	27.1	2387
45	宮崎県	2012	5.1	2.16	4.3	0.69	0.2	91.8	31.5	2148
46	鹿児島県	2012	4.8	1.85	4.5	0.65	-0.5	86.5	27.5	2181
47	沖縄県	2012	6.3	2.59	6.8	0.4	-0.3	99	28.8	1972
1	北海道	2013	4.9	2.09	4.6	0.74	1	89.7	28.8	2465
2	青森県	2013	4.3	1.75	4.9	0.69	0.4	95.8	25.5	2378
3	岩手県	2013	4.2	1.55	3.3	1.03	0.9	91.1	27	2558
4	宮城県	2013	5.2	1.8	4.2	1.26	0.8	88.3	22.4	2652
5	秋田県	2013	3.7	1.42	4	0.72	0.5	94.6	23.6	2384
6	山形県	2013	4.2	1.47	3.1	0.99	0.8	83	21.2	2551
7	福島県	2013	4.7	1.67	3.6	1.24	-0.1	82.3	25.8	2708
8	茨城県	2013	4.9	1.74	3.9	0.82	1.1	68.5	23.5	2813
9	栃木県	2013	5.2	1.85	3.7	0.86	0.6	68.9	21.6	3157
10	群馬県	2013	4.6	1.8	3.5	1.02	0.3	71.3	22.9	2960
11	埼玉県	2013	5.1	1.84	4.1	0.62	0.8	70.4	23.8	2854
12	千葉県	2013	5.1	1.85	3.7	0.73	0.6	72.5	22.8	2880
13	東京都	2013	6.8	1.92	4.2	1.33	0.2	109.4	21.7	5411
14	神奈川県	2013	5.6	1.85	3.9	0.68	0.5	74.7	21.3	3054
15	新潟県	2013	4.3	1.41	3.5	0.96	0.2	94.8	23.2	2707
16	富山県	2013	4.4	1.47	2.8	1.13	0.2	83.9	24.1	3070
17	石川県	2013	4.6	1.58	3.2	1.12	0.1	81.7	17.6	2709
18	福井県	2013	4.8	1.51	2.6	1.23	0.3	78.9	22.5	3070
19	山梨県	2013	4.7	1.76	3.1	0.76	0.8	76	20.4	2761
20	長野県	2013	4.7	1.63	3.5	0.87	0.4	77.4	22.7	2669
21	岐阜県	2013	4.7	1.6	3	1.08	0.3	67.4	19.1	2612
22	静岡県	2013	5	1.84	3.2	0.84	0.3	71.5	20.9	3198
23	愛知県	2013	5.8	1.79	3.2	1.31	0.2	74.3	20.8	3581
24	三重県	2013	4.9	1.82	2.9	1.03	0.4	70	20.5	2944
25	滋賀県	2013	5.3	1.67	3	0.79	0.4	63.5	19.6	2977
26	京都府	2013	4.9	1.78	3.9	0.9	0.8	85	21.4	2691
27	大阪府	2013	5.6	2.08	4.8	0.95	0.3	94.1	22.5	2975
28	兵庫県	2013	5.1	1.83	4.1	0.75	0.2	80.1	20.7	2749
29	奈良県	2013	4.5	1.65	3.8	0.79	0.4	65.5	24.4	2434
30	和歌山県	2013	4.7	2.01	3.1	0.89	0.7	81.8	23.7	2802
31	鳥取県	2013	4.7	1.71	3.4	0.85	0.3	85.3	21.4	2228
32	島根県	2013	4.3	1.5	2.8	1.05	0.1	83.4	23.1	2431
33	岡山県	2013	5	1.79	3.7	1.23	0.3	70.6	22.6	2641
34	広島県	2013	5.2	1.81	3.6	1	0	84.6	21.4	2756
35	山口県	2013	4.6	1.79	3.4	0.94	0.1	78.5	21.8	2943
36	徳島県	2013	4.5	1.67	3.5	0.99	0.2	73.3	21.4	2836
37	香川県	2013	4.9	1.81	3.2	1.21	0.1	76.5	19.3	2795
38	愛媛県	2013	4.6	1.84	3.4	0.96	0.3	78.7	28	2403
39	高知県	2013	4.4	1.94	3.3	0.72	0.2	99.1	23	2391
40	福岡県	2013	5.6	2.04	5	0.79	0.3	81.2	25.4	2661
41	佐賀県	2013	4.8	1.72	3.4	0.78	0.3	74.6	21.1	2354
42	長崎県	2013	4.7	1.7	4.2	0.73	0.1	76.4	28.4	2255
43	熊本県	2013	5	1.86	4.2	0.84	0	84.2	25.4	2349
44	大分県	2013	4.9	1.86	3.8	0.78	0.4	79	27.7	2400
45	宮崎県	2013	5.1	2.08	3.7	0.77	0.2	95	29	2248
46	鹿児島県	2013	4.9	1.87	4.3	0.71	0.2	91.5	28.1	2258
47	沖縄県	2013	6.3	2.59	5.7	0.53	0.4	96.7	25.1	2054
1	北海道	2014	4.8	2.04	4.1	0.86	3.3	87.3	28.9	2509
2	青森県	2014	4.2	1.67	4.2	0.8	4	93.8	27.5	2399
3	岩手県	2014	4.3	1.45	2.9	1.09	3.1	89.1	23.6	2586
4	宮城県	2014	5.1	1.65	3.6	1.26	3.4	83.7	22.8	2762
5	秋田県	2014	3.7	1.4	3.7	0.9	3.7	92.4	26.8	2405
6	山形県	2014	4.2	1.48	2.9	1.2	3.4	79.4	21.3	2495
7	福島県	2014	4.5	1.64	3.1	1.41	3.8	80.6	23.1	2772
8	茨城県	2014	4.8	1.72	3.3	1.05	3.5	67.5	21.9	2872
9	栃木県	2014	5	1.7	3.2	0.97	3.9	65.2	22.5	3134
10	群馬県	2014	4.7	1.71	3	1.15	3.6	65.8	22	2991
11	埼玉県	2014	4.9	1.75	3.5	0.74	3.4	67.3	24.2	2849
12	千葉県	2014	5	1.74	3.2	0.89	3.3	70	23.9	2873
13	東京都	2014	6.7	1.81	3.8	1.57	3	110.9	21.8	5396
14	神奈川県	2014	5.4	1.78	3.4	0.83	3	73	21	3030
15	新潟県	2014	4.3	1.38	3.3	1.15	3.4	91.8	23.2	2675
16	富山県	2014	4.3	1.34	2.6	1.36	3.5	81.3	20.1	3107
17	石川県	2014	4.7	1.49	2.9	1.35	3.3	79.1	20.4	2744
18	福井県	2014	4.8	1.46	2.4	1.47	3.2	79.5	25.4	2975
19	山梨県	2014	4.5	1.69	2.9	0.92	3.1	76.8	23	2641
20	長野県	2014	4.6	1.57	2.9	1.09	3.1	74.6	21.1	2688
21	岐阜県	2014	4.5	1.58	2.5	1.29	3.9	65.1	20.3	2662
22	静岡県	2014	4.9	1.76	2.8	1.07	3.5	68.1	21.5	3215
23	愛知県	2014	5.7	1.75	2.7	1.53	3.2	72.3	20.4	3597
24	三重県	2014	4.8	1.73	2.3	1.21	3.1	66	21.9	2820
25	滋賀県	2014	5	1.6	2.8	0.96	3.1	60.2	17.3	2988
26	京都府	2014	4.9	1.74	3.6	1.03	3.5	83.9	22.3	2762
27	大阪府	2014	5.4	2.06	4.5	1.11	2.9	88.8	22.6	2988
28	兵庫県	2014	4.9	1.76	3.9	0.88	3	77.2	21	2777
29	奈良県	2014	4.4	1.63	3.5	0.9	3.2	63.3	20.9	2446
30	和歌山県	2014	4.6	1.98	2.7	0.99	3.4	79.7	20.3	2738
31	鳥取県	2014	4.7	1.8	2.7	0.98	3	83.6	23.5	2228
32	島根県	2014	4.4	1.4	2.5	1.18	3.1	79.1	22.6	2457
33	岡山県	2014	4.9	1.68	3.2	1.43	2.9	66.5	21.9	2562
34	広島県	2014	5.1	1.73	3.2	1.23	2.9	82	19.3	2898
35	山口県	2014	4.4	1.62	3	1.08	3.1	76.7	20.2	2996
36	徳島県	2014	4.4	1.67	3.3	1.09	3.5	67.6	22.9	2895
37	香川県	2014	4.8	1.76	3	1.36	3.5	73.8	21.4	2813
38	愛媛県	2014	4.4	1.73	3.2	1.1	2.7	75.2	29.5	2437
39	高知県	2014	4.2	1.86	3.3	0.84	3.2	96	28.9	2430
40	福岡県	2014	5.4	1.98	4.5	0.96	2.8	78.5	24.9	2666
41	佐賀県	2014	4.7	1.59	3.4	0.89	2.9	73.3	22.1	2368
42	長崎県	2014	4.4	1.68	3.6	0.83	2.9	73.8	26	2223
43	熊本県	2014	4.9	1.74	3.9	0.99	3.4	75	28.6	2347
44	大分県	2014	4.6	1.72	3.3	0.9	3.4	76.8	26.9	2455
45	宮崎県	2014	4.6	2.07	3.1	0.93	3.1	91.8	30	2242
46	鹿児島県	2014	4.7	1.82	3.9	0.75	2.7	84.3	26.7	2275
47	沖縄県	2014	6	2.53	5.4	0.69	2.8	91.8	29.3	2057
