# Supplementary material for: Regional disparities and dynamic evolution of suicide prevention and intervention efficiency in Japan
Source: Front Public Health. 2025 Jan 7;12:1359902. doi: 10.3389/fpubh.2024.1359902 (PMC11747816; doi:10.3389/fpubh.2024.1359902)
Supplement: Supplementary file 1 [file Data_Sheet_1.ZIP › Data Sheet/Input and Output for SE-MSBM.xlsx]

## Sheet: 自殺率
code	dmu	period	TMK	DWS	JZY	FKK	KKM	attempt	suicide_man	suicide_women
1	北 海 道	2009	218.779	426.007	1844.9	6250.56	0	0.182741	4.1313	1.13538
2	青 森	2009	634.471	1011.56	808.947	22253.1	9761.76	0.132075	-3.25883	-0.151172
3	岩 手	2009	166.412	5264.27	423.386	15970.9	9870.62	0.337917	-2.62439	-1.01041
4	宮 城	2009	722.133	478.856	819.412	9009.58	8359.43	0.158218	-4.5889	0.572522
5	秋 田	2009	3021.89	3160.59	1501.33	10939.5	8301.25	0.119816	-2.9789	-3.14512
6	山 形	2009	1407.62	1819.27	701.91	7947.31	809.109	0.186782	0.500131	0.376891
7	福 島	2009	102.463	1183.83	1062.27	6697.6	1761.09	0.177994	-2.13942	-0.564313
8	茨 城	2009	223.253	47.6377	250.616	2571.67	85.0017	0.149077	-3.18794	-0.154733
9	栃 木	2009	230.969	313.391	155.918	8213.32	1201.84	0.133768	-0.746256	-1.64205
10	群 馬	2009	2740.72	167.005	604.386	6401.14	993.665	0.234483	-2.76948	1.36633
11	埼 玉	2009	143.19	249.99	13.3873	4018.16	0	0.231549	-2.76669	-0.549992
12	千 葉	2009	71.3861	424.207	253.105	2856.5	1104.91	0.226051	-2.2607	-1.17892
13	東 京	2009	0	0	281.064	0	0	0.165094	-0.955848	0.674338
14	神 奈 川	2009	226.302	87.5666	505.335	5029.92	2770.93	0.176211	-1.0937	1.2965
15	新 潟	2009	8.44951	1895.65	910.356	7571.26	1279.16	0.157143	-1.2409	-3.18682
16	富 山	2009	2602.93	223.66	1477.82	16159.3	7924.21	0.166667	0.518307	0.468904
17	石 川	2009	328.912	0	525.215	3489.78	3787.7	0.158301	0.833862	2.15074
18	福 井	2009	6614.8	1509.65	1244.09	5863.31	2639.07	0.172249	4.69126	1.38798
19	山 梨	2009	223.664	1659.51	49.7186	18182.3	8897.31	0.123563	0.639098	1.29619
20	長 野	2009	1219.9	799.878	456.138	3250.09	1152.65	0.163121	2.40896	0.585362
21	岐 阜	2009	176.144	20.4912	1136.99	10409.9	20.5396	0.148289	0.85128	-0.242044
22	静 岡	2009	431.662	211.685	197.681	15215.9	2982.3	0.158297	-1.12067	0.192681
23	愛 知	2009	1744.44	804.356	1393.58	4205.15	748.782	0.150558	-1.40241	-0.131468
24	三 重	2009	197.942	1705.43	1235.03	12251.5	2428.25	0.114407	-4.74317	1.4668
25	滋 賀	2009	479.681	108.853	834.485	13225.7	2225.86	0.20743	2.84379	0.757821
26	京 都	2009	660.365	2834.94	752.718	10113.9	3329.33	0.19187	-1.72113	-0.392674
27	大 阪	2009	520.638	636.914	347.552	3757.84	376.498	0.209773	2.22336	0.182741
28	兵 庫	2009	1165.58	2608.77	415.938	3845.19	103.424	0.20951	-0.86181	-0.905923
29	奈 良	2009	1204.91	0	1626.41	1379.67	104.35	0.135762	2.42494	0.510616
30	和 歌 山	2009	408	861	1029.86	9822.08	14240.4	0.151703	1.90592	5.30069
31	鳥 取	2009	1961.58	2222.94	650.528	18296.6	604.576	0.0909091	10.6548	5.08101
32	島 根	2009	752.448	2860.89	2518.72	30891.5	3464.85	0.16318	-0.589075	0.657456
33	岡 山	2009	308.467	1481.09	427.424	11629.9	2815.16	0.142212	-4.9017	0.775496
34	広 島	2009	608.651	793.513	234.468	2501.75	74.8852	0.141643	-2.82793	1.55149
35	山 口	2009	0	0	1010.23	3636.4	0	0.154217	-3.91297	-2.57208
36	徳 島	2009	3295.2	2076.43	6020.02	13937.7	2382.17	0.201117	4.79009	0.865598
37	香 川	2009	0	6486.9	611.895	1837.47	3499.62	0.174312	1.32907	-1.39924
38	愛 媛	2009	20.5542	2047.59	1396.59	13612.5	0	0.188525	4.3595	2.68384
39	高 知	2009	107.61	692.369	1569.58	34927.2	133.94	0.156489	-4.57064	-6.05311
40	福 岡	2009	84.8109	1511.77	301.334	6321.8	444.339	0.179407	1.94011	-0.638354
41	佐 賀	2009	650.207	2366.31	1852.96	9969.45	5734.98	0.170833	-4.45815	-2.02759
42	長 崎	2009	470.908	0	0	17552.4	854.284	0.208122	-1.01814	1.20757
43	熊 本	2009	727.94	1443.43	2199.36	8517.81	1163.9	0.2125	-1.60177	-0.0414707
44	大 分	2009	179.348	0	1049.95	9635.89	294.124	0.18845	-4.60663	-0.199171
45	宮 崎	2009	1831.28	73.2135	2498.44	27300.8	122.764	0.183673	4.89999	1.94334
46	鹿 児 島	2009	1014.41	103.759	1769.27	7057.14	922.084	0.18559	4.16511	4.40191
47	沖 縄	2009	657.391	1596.36	292.406	15671.3	0	0.246269	-6.66874	-2.65336
1	北 海 道	2010	877.634	2504.34	4143.38	12618.7	5555.93	0.174572	5.66122	1.79878
2	青 森	2010	4137.23	1611.51	7201.99	12614.7	14196.6	0.124153	8.10681	1.53489
3	岩 手	2010	1439.82	5003.66	8212.85	11130.2	21267	0.300216	5.76136	-2.52726
4	宮 城	2010	2292.23	855.39	3324.52	8322.47	14887	0.165837	-2.04499	2.4511
5	秋 田	2010	10938	7449.95	6932.07	33365	24033.6	0.104396	6.67198	-0.228754
6	山 形	2010	5207.65	2471.74	1493.56	20472.8	4860.85	0.163142	1.93049	1.37654
7	福 島	2010	3588.49	3823.46	1873.71	12251.1	3019.67	0.188433	3.87173	1.36846
8	茨 城	2010	1005.99	1951.57	377.932	11060	8174.61	0.169987	-1.15882	-1.63271
9	栃 木	2010	1825.66	2255.3	2241.46	13470.7	4409.27	0.137011	3.6048	-0.689686
10	群 馬	2010	6339.85	0	2345.06	15130.9	3939.12	0.21164	-0.184088	0.263954
11	埼 玉	2010	1785.01	2493.33	990.85	6724.62	3313.78	0.237566	-1.61633	0.559454
12	千 葉	2010	976.401	959.776	947.591	10824	3132.82	0.218156	-0.280513	-1.62867
13	東 京	2010	703.955	3896.63	1149.96	1974.6	3169.05	0.163873	0.657387	0.564902
14	神 奈 川	2010	500.543	838.87	1794.09	7992.61	4622.42	0.2	-0.685462	0.888845
15	新 潟	2010	2239.64	2169.39	2941.89	12529	11627.7	0.174797	0.812191	-2.58438
16	富 山	2010	5554.62	1085.36	2832.07	24718.7	15885	0.155709	9.22622	-1.34797
17	石 川	2010	5089.99	64.6411	5574.72	13154.4	7961.16	0.222222	-2.05318	1.67911
18	福 井	2010	11488	2387.19	3299.6	23643.2	24831.7	0.119403	6.69498	1.36178
19	山 梨	2010	1485	2805.5	2763.13	15637.8	30384.2	0.112094	1.94708	1.9254
20	長 野	2010	3755.35	1398.49	1882.04	16247.2	5215.29	0.181329	2.65178	0.922484
21	岐 阜	2010	974.279	308.3	1930.28	14399.9	3932.1	0.157282	3.55593	-1.7612
22	静 岡	2010	2121.52	2363.21	734.983	16853.7	8062.5	0.170394	-0.419868	-1.73479
23	愛 知	2010	5149.2	752.175	4825.34	7232.68	3275.11	0.170213	0.661818	-0.361279
24	三 重	2010	848.503	2995.93	3815.76	10462.7	8108.01	0.188732	6.76606	3.04921
25	滋 賀	2010	3124.76	117.517	9156.19	27943.8	4550.53	0.248571	0.307462	-0.266627
26	京 都	2010	2972.25	10411.8	529.664	16355.7	1911.86	0.181965	-3.28271	0.845746
27	大 阪	2010	1610.08	503.594	1467.6	12983.6	3754.97	0.212092	2.46609	-0.291864
28	兵 庫	2010	2168.7	6065.7	677.022	10871	3024.51	0.208734	-0.630185	-1.24491
29	奈 良	2010	1416.6	7187.03	9093.61	17460.8	10042	0.144781	3.19166	0.532112
30	和 歌 山	2010	4932.61	2238.03	4620.91	26058.9	6903.05	0.171329	11.016	4.09016
31	鳥 取	2010	2850.58	8046.92	1210.42	30040	1652.04	0.150289	6.49906	5.98769
32	島 根	2010	1091.29	5137.37	4322.25	27847.1	7410.41	0.170854	10.0039	1.60457
33	岡 山	2010	33.4773	1940.05	66.8145	10933.7	10715	0.151242	-3.09306	-0.818509
34	広 島	2010	1231.69	1763.26	1133.52	11474.3	901.245	0.186441	0.173277	2.57322
35	山 口	2010	283.524	0	3010.1	12191.1	505.7	0.217391	1.74813	-1.57297
36	徳 島	2010	14331.3	3022.78	3880.5	25333.6	5848.9	0.145455	8.96256	0.305138
37	香 川	2010	1106.06	1467.46	6882.14	17490.1	8548.97	0.129167	-1.14387	-3.44562
38	愛 媛	2010	686.438	1074.24	2976.88	24422.4	4898.14	0.215976	7.06902	3.8141
39	高 知	2010	286.165	4644.27	2548.31	36861.1	6549.45	0.197248	2.64018	-1.71194
40	福 岡	2010	393.755	4506.25	1477.11	10263	2354.66	0.182692	3.22175	-0.382745
41	佐 賀	2010	1970.64	4689.57	4268.15	20555.6	4442	0.224066	-4.48158	-2.3364
42	長 崎	2010	3339.21	3431.71	546.901	8356.38	4147.8	0.190231	2.08958	-0.954875
43	熊 本	2010	3432.09	2463.49	4371.97	17602.1	6755.71	0.219616	1.42225	-1.47552
44	大 分	2010	948.186	2626.02	12990.7	22919.2	10990.5	0.167224	2.08469	-1.35029
45	宮 崎	2010	6734.95	2634.91	6773.14	20404.2	2179.16	0.211356	8.98043	2.80106
46	鹿 児 島	2010	2492.02	572.384	7257.71	14995.7	2800.39	0.162047	3.55632	3.70129
47	沖 縄	2010	5135.76	3563.05	3835.84	30207	3072.48	0.223757	-2.43705	-0.587265
1	北 海 道	2011	711.225	2781.25	2307.92	13670.9	2800.53	0.206872	8.83737	1.92275
2	青 森	2011	3793.97	1394.85	4290.69	19492.8	12621.7	0.143577	13.4422	2.6729
3	岩 手	2011	5588.72	3731.6	5796.08	10528.9	7313.67	0.308081	8.21741	4.21515
4	宮 城	2011	0	0	21.3339	0	9487.16	0.23125	9.69715	1.24577
6	山 形	2011	11941.5	423.01	6411.24	22501	15447.7	0.215548	9.23272	2.28494
7	福 島	2011	0	341.017	0	360.018	0	0.159923	8.52482	-2.35033
8	茨 城	2011	1091.1	2923.89	3513.16	18493.9	7745.32	0.142446	1.5352	-0.524332
9	栃 木	2011	2698.66	1482.61	2603.54	19910.7	5801.9	0.179389	7.96528	-1.35668
11	埼 玉	2011	2334.25	1994.32	1455	7688.83	5155.96	0.265653	1.38742	-0.591506
12	千 葉	2011	3266.29	1483.19	1455.41	12159.4	1693.04	0.255066	-0.787736	-1.46381
13	東 京	2011	1884.57	6471.9	1466.68	3886.11	4399.56	0.172001	-0.148942	-1.15265
14	神 奈 川	2011	1459.87	979.83	1272.17	9027.68	5008.45	0.205003	-0.00949254	0.15938
15	新 潟	2011	701.848	7.43811	2827.75	6244.68	992.985	0.189341	2.68746	-2.58512
16	富 山	2011	5386.44	1193.13	4226.77	15485.2	6783.63	0.191275	5.82061	-0.0194521
17	石 川	2011	4208.4	49.2852	1013.94	9123.78	1434.01	0.188153	-1.78891	-0.0231713
18	福 井	2011	15960	3496.11	3564.44	14766.5	19590.6	0.146199	11.7751	3.76753
19	山 梨	2011	2355.64	1787.62	4440.13	13862.9	30084.2	0.116279	14.1394	-1.41176
20	長 野	2011	5976.01	241.881	3475.01	19907.5	7525.26	0.221774	7.55975	1.70191
21	岐 阜	2011	1654.15	945.399	2362.15	25037.5	5840.16	0.162524	1.84851	-1.04383
22	静 岡	2011	2253.41	2654.25	1824.71	17172.1	7755.62	0.214061	-0.289415	-2.72854
23	愛 知	2011	5228.52	990.67	6780.73	11381.5	5802.52	0.168005	-0.0375596	-1.45663
24	三 重	2011	1981.79	2352.26	2424.37	10077.5	7301.06	0.172131	6.23881	2.27335
25	滋 賀	2011	5294.62	133.572	8776.34	18283.4	3768.87	0.252033	-1.46375	-1.07659
26	京 都	2011	1268.42	13072.4	1807.5	8411.19	4015.5	0.199282	3.64657	-0.881367
27	大 阪	2011	746.837	600.231	1985.44	6607.48	561.809	0.23847	5.63138	-0.0778716
28	兵 庫	2011	389.109	10194.9	1001.51	1771.39	361.812	0.225906	2.13857	-1.94047
29	奈 良	2011	9295.48	9370.59	7650.42	8944.78	3224.89	0.172269	8.83548	3.36971
30	和 歌 山	2011	6387.88	2236.36	6243.56	34341.7	6226.33	0.167883	13.9304	3.38437
31	鳥 取	2011	3209.65	8116.58	5622.5	56102.5	2473.3	0.240964	8.39922	6.24894
32	島 根	2011	1562.81	5098.87	5768.65	28998.4	7676.37	0.19598	6.18953	4.758
33	岡 山	2011	277.182	1793.27	3869.36	8627.66	8867.45	0.212871	1.27381	-1.04851
34	広 島	2011	2029.18	2628.11	2561.62	19674.3	2132.3	0.176174	5.76658	0.907242
35	山 口	2011	825.138	0	6318.11	30201.4	3993.47	0.168508	1.68616	-0.992063
36	徳 島	2011	603.093	0	1640.46	8952.32	2439.43	0.22	9.58168	3.15562
37	香 川	2011	6983.57	3003.99	5690.38	23229.6	851.899	0.169355	-2.52852	-3.8981
38	愛 媛	2011	1231.79	1220.37	4160.92	17198.2	2551.98	0.179348	6.11706	0.416119
40	福 岡	2011	1260.5	9869.64	2257.89	5809	3226.02	0.208944	3.98947	-2.8455
41	佐 賀	2011	2699.52	4574.28	5182.28	29500.9	8552.31	0.214634	1.87001	-0.139202
42	長 崎	2011	0	0	257.434	2390.03	198.441	0.204082	9.11061	-1.31902
43	熊 本	2011	3803.33	2376.18	3699.1	12603.4	2696.78	0.198614	4.99422	-0.996775
44	大 分	2011	606.588	2796.2	7336.24	6193.14	0	0.213768	6.04728	-1.40263
45	宮 崎	2011	4757.33	2203.79	7961.21	21687.2	1127.03	0.204142	5.18996	2.41821
46	鹿 児 島	2011	4432.75	301.47	6915.4	14682.3	7127.26	0.206019	8.80014	2.97081
47	沖 縄	2011	5652.12	4798.41	4402.47	24283.8	1862.22	0.241558	-6.61043	0.474521
3	岩 手	2012	15983.2	5966.06	14244.7	16050.7	16774.2	0.285714	12.9127	6.30337
4	宮 城	2012	5620	3698.15	3654.27	4197.64	8629.87	0.198397	7.79554	1.47566
5	秋 田	2012	838.868	0	0	75.4717	5784.01	0.128617	15.4333	0.0641786
6	山 形	2012	13970.8	2674.23	7102.81	14783.4	6509.36	0.203448	6.56164	3.16449
7	福 島	2012	5625.5	3560.01	3181.51	14614.2	9152.65	0.208989	13.5372	-0.397094
8	茨 城	2012	1502.11	1415.33	2710.34	11276.9	14718.2	0.152733	5.05084	0.790929
9	栃 木	2012	2405.42	0	889.009	4435.33	29344.4	0.178	8.67042	0.210659
10	群 馬	2012	7189.2	6562.53	4618.92	11749.2	3801.46	0.23913	4.61049	1.36281
11	埼 玉	2012	2025.68	1533.8	1315.21	4383.44	8108.28	0.252733	2.9629	0.4004
12	千 葉	2012	4453.04	1269.16	2163.75	6136.85	3026.46	0.223309	3.69391	0.599306
13	東 京	2012	1676.02	6079.12	1305.24	3430.66	2593.8	0.182151	3.45093	0.986194
14	神 奈 川	2012	1059.13	1809.9	1813.42	2782.7	2000.65	0.213979	2.22492	2.61129
15	新 潟	2012	4758.49	333.904	4727.48	9773.47	2037.18	0.162824	6.04553	-4.53235
16	富 山	2012	8476.06	569.86	5042.8	9701.08	8482.1	0.179389	8.57158	3.67102
17	石 川	2012	4042.14	78.8562	1548.48	11451.3	1291.26	0.157692	4.23888	-1.24424
18	福 井	2012	8464.92	3509.06	2820.32	16566	28144.3	0.198895	10.5562	2.23926
19	山 梨	2012	877.402	2258.98	4179.64	16092.6	27837.4	0.1341	20.0693	1.76079
20	長 野	2012	89.2688	84.5361	0	0	483.743	0.159664	9.18241	1.83645
21	岐 阜	2012	8884.46	1401.15	7508.9	14602.5	4918.65	0.163793	7.59141	-1.01877
22	静 岡	2012	0	0	0	554.584	7126.08	0.186667	4.71634	-0.896848
23	愛 知	2012	6764.52	836.777	4925.9	3057.19	1282.99	0.159972	3.26996	0.138458
24	三 重	2012	3837.39	2847.51	3879.51	8833.05	9802.11	0.244094	6.36526	0.407045
25	滋 賀	2012	0	34.5272	1437.16	0	5732.88	0.265781	5.70328	1.65376
26	京 都	2012	5598.42	3204.94	2527.28	12796.7	15656.7	0.189542	6.9634	3.26363
27	大 阪	2012	38.9496	106.795	1331.64	12223.2	1289.02	0.22806	7.92921	1.66348
28	兵 庫	2012	1311.57	7433.94	2319.5	1975.96	847.688	0.195724	2.53348	0.443874
29	奈 良	2012	6528.12	9550.34	7886.58	8167.52	12758.7	0.206897	6.72911	1.96861
30	和 歌 山	2012	6873.86	2395.73	7561.7	23049.5	14359.8	0.179612	19.9533	10.759
31	鳥 取	2012	2988.21	6191.06	2620.12	56548	5083.29	0.184615	17.4963	9.4687
32	島 根	2012	1971.88	6000.58	6237.95	24478	5831.09	0.197605	11.5649	8.20107
33	岡 山	2012	817.076	1118.01	1244.61	8288.95	5384.37	0.211082	1.86058	0.842363
34	広 島	2012	569.711	2319.63	2301.73	12648.1	3436.23	0.199013	2.61539	2.93707
35	山 口	2012	621.011	0	8210.01	15281	5202.2	0.167155	3.33901	-0.0333333
36	徳 島	2012	2445.98	866.58	5315.64	21018.1	1974.52	0.187879	5.61337	2.85289
37	香 川	2012	3511.26	2238.24	8467.87	16440.4	4337.05	0.16092	8.15458	0.591287
38	愛 媛	2012	1913.72	1781.71	6559.44	15415.8	5311.98	0.179104	6.954	3.7942
39	高 知	2012	303.993	0	4021.59	9145.59	7985.78	0.143541	-0.724483	2.55145
40	福 岡	2012	670.684	3749.23	2972.57	334.361	3346.51	0.21562	6.96175	-0.982625
41	佐 賀	2012	2932.03	4840.26	5177.57	23205.1	12314	0.181818	0.260082	0.254689
42	長 崎	2012	0	0	1482.47	5068.78	199.715	0.217082	13.0196	3.2658
43	熊 本	2012	4560.17	1156.48	5872.94	4586	1733.58	0.253933	2.86071	-0.516898
44	大 分	2012	1246.48	1860.78	3311.66	3646.57	8778.75	0.1875	6.82354	-1.63101
45	宮 崎	2012	2204.28	3461.09	7950.45	13409.2	1333.51	0.163399	11.2761	2.17173
46	鹿 児 島	2012	2520.57	173.47	6603.24	17316.9	19889.1	0.207161	12.1586	4.34242
47	沖 縄	2012	0	865.024	0	0.214133	8.99358	0.237736	7.32799	4.18305
1	北 海 道	2013	1040	2634.42	7195.02	10434	2994.16	0.233819	12.9229	4.37975
2	青 森	2013	5828.38	1590.4	10697.5	13639.2	9882.88	0.151786	20.0273	4.34468
3	岩 手	2013	16720.2	7381.64	16389.1	17391.1	44015.1	0.241192	10.1558	5.59944
4	宮 城	2013	5843.37	4762.21	4687.08	4048.53	8218.63	0.217573	9.97507	1.22314
5	秋 田	2013	16781.3	3417.91	11831.5	43244.2	9139.81	0.124579	14.4591	2.7249
6	山 形	2013	15760.5	2013.5	10758	16979.8	6189.96	0.164912	7.3878	2.84747
7	福 島	2013	6174.67	3383.47	3422.76	19557.6	14152.5	0.181818	9.71211	1.17505
8	茨 城	2013	1418.1	2604.82	6145.48	2142.85	10639.7	0.146819	5.13308	1.15222
9	栃 木	2013	5157.87	2936.44	2598	9130.98	2906.35	0.159091	9.5848	0.773339
10	群 馬	2013	8360.57	1529.7	3707.73	13665.8	5079.45	0.246094	5.87506	-0.734198
11	埼 玉	2013	2038.07	1616.75	1108.12	4692.01	4038.83	0.236267	3.84611	0.794022
12	千 葉	2013	5031.48	1244.83	1962.67	4545.98	3657.63	0.223422	3.54997	1.44704
13	東 京	2013	1629.64	6452.32	1447.51	2778.76	2789.18	0.194275	3.17616	0.517341
14	神 奈 川	2013	858.031	2444.96	1527.85	2997.99	4623.57	0.209542	4.0021	2.63741
15	新 潟	2013	2376.93	491.012	4633.98	19482	11806.2	0.143511	7.00876	-2.59442
16	富 山	2013	5634.57	3756.81	5173.32	8457.09	17816.1	0.128405	10.1167	2.86448
17	石 川	2013	4212.59	37.74	10017.1	13824.8	7971.16	0.173333	7.18684	1.73522
18	福 井	2013	10213	3967.82	2404.16	14720.8	20742.5	0.233129	13.2718	3.87889
19	山 梨	2013	2111.85	2570.57	4686.1	14077.1	29534.9	0.181818	22.4188	0.941653
20	長 野	2013	7112.38	3947.16	2213.48	17612.1	14000	0.178082	11.1501	3.24944
21	岐 阜	2013	11510.8	534.723	11087.2	9313.87	2403.06	0.164414	7.60263	0.641147
22	静 岡	2013	4531.68	2456.98	8816	5337.98	8351.38	0.182912	3.35825	-0.088245
23	愛 知	2013	8176.37	925.833	4385.76	2611.59	1093.13	0.197333	2.57408	-0.636965
24	三 重	2013	4353.4	2174.97	5428.21	8981.4	7332.47	0.23399	3.15631	0.552433
25	滋 賀	2013	6315.47	730.279	7381.46	11274.5	10502.9	0.21988	4.00895	-1.03365
26	京 都	2013	3879.56	11563.3	3603.07	8385.06	9256.39	0.169922	4.53387	1.45062
27	大 阪	2013	1752.78	2437.87	2367.61	0	11039.9	0.214286	11.2222	2.20002
28	兵 庫	2013	2188.17	8139.4	4273.43	4160.37	5982.09	0.212457	4.53489	0.0368878
29	奈 良	2013	15996.9	7347.84	7735.83	5668.63	7431.45	0.14876	8.71827	2.61109
30	和 歌 山	2013	5072.82	3590.77	4812.35	18002.2	14471	0.178082	17.9394	9.67468
31	鳥 取	2013	1906.64	5026.08	1398.24	49577.7	4733.06	0.173228	18.332	9.39806
32	島 根	2013	1998.5	7478.12	7352.71	23025.1	11785.2	0.145078	9.71875	2.33466
33	岡 山	2013	434.876	2478.37	1586.85	8018.46	9639.56	0.255682	5.06143	0.496198
34	広 島	2013	547.31	3563.73	3026.69	6631.81	3597.6	0.165605	2.22692	1.80246
35	山 口	2013	707.055	0	7992.82	8503.65	6927.29	0.214035	7.12197	3.76344
36	徳 島	2013	11586.3	10271.2	15955.8	23175.7	5909.93	0.203297	2.05167	1.49025
37	香 川	2013	3983.3	3360.57	15198.6	8973.79	8486.42	0.198068	4.86845	-3.00008
38	愛 媛	2013	1736.57	715.308	7153.68	13950.2	2594.72	0.191617	7.19322	3.43414
39	高 知	2013	306.116	4855.39	3892	29927.8	30029.8	0.192513	7.60701	0.395333
40	福 岡	2013	1623.9	3694.62	5143.09	1811.99	6188.16	0.200359	8.48801	0.11551
41	佐 賀	2013	3437.96	4520.08	10009.7	10999.2	10848.9	0.183333	5.64515	1.78337
42	長 崎	2013	4664.35	1770.26	7315.35	9951	7013.62	0.223301	9.70428	2.10163
43	熊 本	2013	10031.3	1394.71	6390.68	13934.7	1660.2	0.233244	9.40783	1.11115
44	大 分	2013	2508.35	3534.83	9602.64	29395	0	0.177122	3.75657	1.03239
45	宮 崎	2013	8796.48	6691.8	10267.6	12901.1	14377.3	0.185606	16.8371	4.1187
46	鹿 児 島	2013	4981.48	714.09	5929.12	15254.5	9697.85	0.242647	9.81153	4.25589
47	沖 縄	2013	5338.87	8627.27	7767.96	14476	2558.62	0.291367	6.97962	2.82292
1	北 海 道	2014	952.08	2679.72	5809.68	9802.18	839.147	0.249781	15.5093	5.15408
2	青 森	2014	6176.94	1508.35	13194.8	15034.7	4781.44	0.165541	24.6072	5.49181
3	岩 手	2014	20005.3	7362.74	21484.1	31979.3	33733.6	0.274194	12.1594	2.9117
4	宮 城	2014	6057.59	5307.66	3646.45	8229.28	4183.4	0.197674	7.76072	0.116594
5	秋 田	2014	26502.6	3672.64	10377.9	40225.7	9922.72	0.115523	15.3985	4.87039
6	山 形	2014	11694.6	3205.5	7340.49	17284.7	13322	0.12	10.5594	5.46074
7	福 島	2014	11938.5	3760.6	3846.31	23507	1747.86	0.158228	7.47911	1.8754
8	茨 城	2014	1119.26	2521.45	3035.43	4152.15	15909.4	0.148673	8.18745	1.23969
9	栃 木	2014	4745.99	2718.77	3139.95	16557.5	1898.3	0.140515	12.4246	3.56559
10	群 馬	2014	7577.97	1466.15	3969.56	10924.6	5814.28	0.222222	11.7916	2.33041
11	埼 玉	2014	2036.95	1315.14	1305.12	4346.09	3538.23	0.228006	6.60089	2.19209
12	千 葉	2014	6012.59	1893.98	1583.3	3753.59	735.885	0.222591	4.95251	0.0492482
13	東 京	2014	584.078	5703.07	1061.12	2477.12	2779.68	0.193709	5.18514	1.60148
14	神 奈 川	2014	782.307	2318.35	1121.09	2663.66	6868.84	0.202263	7.30513	2.41303
15	新 潟	2014	2137.04	19492.7	5616.65	6117.5	2442.24	0.18843	8.79297	-0.458619
16	富 山	2014	3401.22	2835.69	5276.32	7107.02	9371.86	0.185606	5.23467	5.88123
17	石 川	2014	5833.07	42.6309	11088.4	15116.5	4179.94	0.170854	9.11924	4.21176
18	福 井	2014	15757.4	4046.19	5480.61	19384.9	9108.64	0.145833	14.1643	7.55605
19	山 梨	2014	4826.06	4698.95	4371.28	28433.6	25736	0.170833	23.9224	2.23856
20	長 野	2014	8435.32	5926.9	5188.82	8192.07	6447.69	0.159664	7.84862	2.6203
21	岐 阜	2014	3013.36	478.138	1878.01	5990.08	2466.29	0.183628	7.95468	-0.678065
22	静 岡	2014	4298.67	2535.38	1385.82	1842.11	3216.25	0.170013	5.99253	1.68506
23	愛 知	2014	7622.93	378.485	1051.4	2009.37	949.306	0.191198	4.57652	0.533074
24	三 重	2014	3201.59	2054.01	3660.29	10239.8	5140.43	0.214085	8.95688	0.387272
25	滋 賀	2014	6158.47	966.846	5450.26	9832.85	13372.1	0.231317	9.47686	0.805104
26	京 都	2014	5461.96	13472.3	1775.43	4696.89	7368.04	0.204691	7.03986	2.24532
27	大 阪	2014	1215.85	4694.44	2229.38	0	8383.15	0.216824	14.7502	3.06218
28	兵 庫	2014	4373.69	11542.6	3533.98	6791.75	2454.79	0.235501	5.77183	-0.026355
29	奈 良	2014	15155.7	2842.21	6266.16	12606.1	5300.59	0.325301	9.33675	0.90434
30	和 歌 山	2014	5849.31	5323.68	8118.9	22343.8	11433.5	0.130653	20.0658	11.3311
31	鳥 取	2014	908.933	5226.6	1587.42	47570.1	6589.13	0.223214	21.868	11.0043
32	島 根	2014	1392.64	7477.83	4350.35	30548.6	2615.73	0.228916	15.4976	4.14825
33	岡 山	2014	4842.28	2662.78	2177.88	6783.23	3926.14	0.218462	6.17713	2.07631
34	広 島	2014	360.5	3348.18	2795.52	5404.43	5095.76	0.184725	4.72077	3.83619
35	山 口	2014	1077.89	0	6808.45	8473.05	8965.13	0.259259	11.1138	1.91655
36	徳 島	2014	11273.2	12996.7	12888.4	20760	12187.5	0.189349	5.16927	1.64376
37	香 川	2014	3115.1	2919.92	12556.9	7992.95	4574.21	0.24581	8.78839	-1.29773
38	愛 媛	2014	2496	720.461	6204.35	22002	2687.59	0.199357	10.7993	3.05009
39	高 知	2014	315.078	5467.65	3478.26	30349.8	41396.1	0.201149	9.48733	1.53677
40	福 岡	2014	1323.64	4500.7	2194.19	3758.6	4762.93	0.202058	9.74799	0.636067
41	佐 賀	2014	4045.89	4809.94	6932.21	19873	3178.89	0.144578	8.53415	2.16628
42	長 崎	2014	4204.27	2094.23	6883.2	14282.1	7617.28	0.215753	11.1438	2.82322
43	熊 本	2014	10632.6	84.4818	8025.83	16213.3	1267.79	0.217262	12.3575	2.22388
44	大 分	2014	2676.19	3860.13	9267.72	14763.1	73.7721	0.238095	11.3122	0.467904
45	宮 崎	2014	7846.03	6278.91	8638.88	18181.7	5003.07	0.201439	11.4654	6.23536
46	鹿 児 島	2014	3217.08	1543.9	2643.27	8275.44	4198.48	0.184211	12.3511	4.83296
47	沖 縄	2014	5263.53	9281.45	10627.5	6907.22	10519.8	0.260563	7.40014	1.75191
